# Supplementary material for: Octanoic Acid—An Insecticidal Metabolite of Conidiobolus coronatus (Entomopthorales) That Affects Two Majors Antifungal Protection Systems in Galleria mellonella (Lepidoptera): Cuticular Lipids and Hemocytes
Source: Int J Mol Sci. 2022 May 6;23(9):5204. doi: 10.3390/ijms23095204 (PMC9101785; doi:10.3390/ijms23095204)
Supplement: Supplementary file 1 [file ijms-23-05204-s001.zip]

Archive with 7 entries (7 files):
- S1_Table.xlsx
- S2_Table.xlsx
- S3_Table.xlsx
- S4_Table.xlsx
- S5_Table.xlsx
- S6_Table.xlsx
- S7_Table.xlsx
