# Supplementary material for: Octanoic Acid—An Insecticidal Metabolite of Conidiobolus coronatus (Entomopthorales) That Affects Two Majors Antifungal Protection Systems in Galleria mellonella (Lepidoptera): Cuticular Lipids and Hemocytes
Source: Int J Mol Sci. 2022 May 6;23(9):5204. doi: 10.3390/ijms23095204 (PMC9101785; doi:10.3390/ijms23095204)
Supplement: Supplementary file 1 [file ijms-23-05204-s001.zip › S1_Table.xlsx]

## Sheet: row data
Developmental stage	Application	Solvent	Tested fraction	Applied dose (µg/insect)	Number of insects	Mortality (%)	Mortality (%)	Mortality (%)				Mortality mean (%)	Mortality SD (%)
larva	topical	acetone	acetone (control)	0	61	0	0	0				0	0
larva	topical	acetone	Crude extract	2.5 µg/insect	31	0	0	0				0	0
larva	topical	acetone	Crude extract	10 µg/insect	30	0	0	0				0	0
larva	topical	acetone	Crude extract	250 µg/insect	33	8.33	9.09	20				12.4733	6.52935
larva	topical	acetone	FR 1	2.5	27	0	0	0				0	0
larva	topical	acetone	FR 1	10	30	0	0	0				0	0
larva	topical	acetone	FR 1	250	26	12.5	10	25				15.8333	8.03638
larva	topical	acetone	FR 2	2.5	25	0	0	0				0	0
larva	topical	acetone	FR 2	10	31	0	0	0				0	0
larva	topical	acetone	FR2	250	26	0	0	0				0	0
larva	topical	acetone	FR 3	2.5	30	0	0	0				0	0
larva	topical	acetone	FR 3	10	24	0	0	0				0	0
larva	topical	acetone	FR 3	250	29	0	0	0				0	0
larva	topical	acetone	FR 4	2.5	28	0	0	0				0	0
larva	topical	acetone	FR 4	10	31	0	0	0				0	0
larva	topical	acetone	FR 4	250	32	0	0	0				0	0
larva	topical	acetone	FR 5	2.5	22	16.67	16.67	0				11.1133	9.62443
larva	topical	acetone	FR 5	10	26	11.1	25	12.5				16.2	7.6531
larva	topical	acetone	FR 5	250	24	12.5	25	25				20.8333	7.21688
larva	topical	acetone	FR 6	2.5	29	0	0	0				0	0
larva	topical	acetone	FR 6	10	23	10	14.2	16.67				13.6233	3.37219
larva	topical	acetone	FR 6	250	31	16.67	10	11.11				12.5933	3.57385
larva	topical	acetone	FR 7	2.5	29	0	0	0				0	0
larva	topical	acetone	FR 7	10	30	0	0	0				0	0
larva	topical	acetone	FR 7	250	32	8.33	20	10				12.7767	6.31107
larva	topical	ethanol	ethanol (control)	0	49	0	0	0				0	0
larva	topical	ethanol	Crude extract	25	30	0	0	0				0	0
larva	topical	ethanol	Crude extract	50	31	10	10	9.09				9.69667	0.525389
larva	topical	ethanol	Crude extract	100	28	40	25	27.27				30.7567	8.08503
larva	topical	ethanol	FR 1	25	33	16.67	18.18	20				18.2833	1.6674
larva	topical	ethanol	FR 1	50	29	20	20	22.22				20.74	1.28172
larva	topical	ethanol	FR 1	100	31	30	20	20				23.3333	5.7735
larva	topical	ethanol	FR 2	25	31	0	0	0				0	0
larva	topical	ethanol	FR 2	50	30	0	0	0				0	0
larva	topical	ethanol	FR2	100	30	0	0	0				0	0
larva	topical	ethanol	FR 3	25	32	10	9.09	9.09				9.39333	0.525389
larva	topical	ethanol	FR 3	50	36	16.67	27.27	23.07				22.3367	5.33791
larva	topical	ethanol	FR 3	100	31	60	50	45.45				51.8167	7.44317
larva	topical	ethanol	FR 4	25	30	0	0	0				0	0
larva	topical	ethanol	FR 4	50	29	0	0	0				0	0
larva	topical	ethanol	FR 4	100	31	0	0	0				0	0
larva	topical	ethanol	FR 5	25	30	0	0	0				0	0
larva	topical	ethanol	FR 5	50	30	0	0	0				0	0
larva	topical	ethanol	FR 5	100	31	10	10	18.18				12.7267	4.72273
larva	topical	ethanol	FR 6	25	30	0	0	0				0	0
larva	topical	ethanol	FR 6	50	27	14.28	10	0				8.09333	7.32845
larva	topical	ethanol	FR 6	100	31	10	10	18.18				12.7267	4.72273
larva	topical	ethanol	FR 7	25	28	0	0	0				0	0
larva	topical	ethanol	FR 7	50	30	0	0	0				0	0
larva	topical	ethanol	FR 7	100	29	0	0	0				0	0
larva	injection	DMSO	DMSO (control)	0	67	0	0	0				0	0
larva	injection	DMSO	Crude extract	2.5	30	10	0	10				6.66667	5.7735
larva	injection	DMSO	Crude extract	25	32	20	10	16.67				15.5567	5.09211
larva	injection	DMSO	Crude extract	50	30	41.67	20	37.5				33.0567	11.498
larva	injection	DMSO	FR 1	2.5	29	11.11	10	0				7.03667	6.11915
larva	injection	DMSO	FR 1	25	29	10	10	11.11				10.37	0.640859
larva	injection	DMSO	FR 1	50	31	30	20	20				23.3333	5.7735
larva	injection	DMSO	FR 2	2.5	29	11.11	10	0				7.03667	6.11915
larva	injection	DMSO	FR 2	25	29	0	18.18	10				9.39333	9.10517
larva	injection	DMSO	FR2	50	30	30	10	20				20	10
larva	injection	DMSO	FR 3	2.5	29	11.11	20	30				20.37	9.45043
larva	injection	DMSO	FR 3	25	31	50	45.45	40				45.15	5.00675
larva	injection	DMSO	FR 3	50	30	70	50	80				66.6667	15.2753
larva	injection	DMSO	FR 4	2.5	30	0	0	0				0	0
larva	injection	DMSO	FR 4	25	30	0	0	0				0	0
larva	injection	DMSO	FR 4	50	30	0	0	0				0	0
larva	injection	DMSO	FR 5	2.5	30	0	0	0				0	0
larva	injection	DMSO	FR 5	25	30	0	0	0				0	0
larva	injection	DMSO	FR 5	50	30	0	0	0				0	0
larva	injection	DMSO	FR 6	2.5	30	10	10	0				6.66667	5.7735
larva	injection	DMSO	FR 6	25	33	50	9.09	33.33				30.8067	20.5714
larva	injection	DMSO	FR 6	50	28	20	20	12.5				17.5	4.33013
larva	injection	DMSO	FR 7	2.5	29	11.11	0	10				7.03667	6.11915
larva	injection	DMSO	FR 7	25	31	40	10	10				20	17.3205
larva	injection	DMSO	FR 7	50	27	50	20	14.28				28.0933	19.1861
larva	food	ethanol	ethanol (control)	0	30	0	0	0				0	0
larva	food	ethanol	Crude extract (1:2000)	2 mg in 4 g of food	30	0	0	0				0	0
larva	food	ethanol	Crude extract (1:1000)	4 mg in 4 g of food	30	0	0	0				0	0
larva	food	ethanol	FR 1 (1:2000)	2 mg in 4 g of food	30	0	0	0				0	0
larva	food	ethanol	FR 1 (1:1000)	4 mg in 4 g of food	30	0	0	0				0	0
larva	food	ethanol	FR 2 (1:2000)	2 mg in 4 g of food	30	0	0	0				0	0
larva	food	ethanol	FR 2 (1:1000)	4 mg in 4 g of food	31	9.09	10	10				9.69667	0.525389
larva	food	ethanol	FR 3 (1:2000)	2 mg in 4 g of food	30	0	0	0				0	0
larva	food	ethanol	FR 3 (1:1000)	4 mg in 4 g of food	30	0	0	0				0	0
larva	food	ethanol	FR 4 (1:2000)	2 mg in 4 g of food	30	0	0	0				0	0
larva	food	ethanol	FR 4 (1:1000)	4 mg in 4 g of food	30	0	0	0				0	0
larva	food	ethanol	FR 5 (1:2000)	2 mg in 4 g of food	30	0	0	0				0	0
larva	food	ethanol	FR 5 (1:1000)	4 mg in 4 g of food	30	0	0	0				0	0
larva	food	ethanol	FR 6 (1:2000)	2 mg in 4 g of food	30	0	0	0				0	0
larva	food	ethanol	FR 6 (1:1000)	4 mg in 4 g of food	31	10	9.09	10				10	0
larva	food	ethanol	FR 7 (1:2000)	2 mg in 4 g of food	30	0	0	0				0	0
larva	food	ethanol	FR 7 (1:1000)	4 mg in 4 g of food	30	0	0	0				0	0
imago	topical	acetone	acetone (control)	0	60	20	30	30	20	40	30	28.3333	7.52773
imago	topical	ethanol	ethanol (control)	0	32	9.09	10	8.83				9.30667	0.614356
imago	topical	ethanol	Crude extract	2.5	31	40	50	54.54				48.18	7.4389
imago	topical	ethanol	Crude extract	25	31	70	60	63.63				64.5433	5.06218
imago	topical	ethanol	Crude extract	50	30	80	90	80				83.3333	5.7735
imago	topical	ethanol	FR 1	2.5	30	0	0	0				0	0
imago	topical	ethanol	FR 1	25	30	0	0	0				0	0
imago	topical	ethanol	FR 1	50	30	0	0	0				0	0
imago	topical	ethanol	FR 2	2.5	32	0	0	0				0	0
imago	topical	ethanol	FR 2	25	31	20	10	9.09				15	7.07107
imago	topical	ethanol	FR2	50	29	70	80	66.67				72.2233	6.93755
imago	topical	ethanol	FR 3	2.5	30	10	10	20				13.3333	5.7735
imago	topical	ethanol	FR 3	25	31	60	40	9.09				50	14.1421
imago	topical	ethanol	FR 3	50	29	88.89	80	70				79.63	9.45043
imago	topical	ethanol	FR 4	2.5	30	0	0	0				0	0
imago	topical	ethanol	FR 4	25	30	0	0	0				0	0
imago	topical	ethanol	FR 4	50	31	10	9.09	10				9.69667	0.525389
imago	topical	ethanol	FR 5	2.5	30	10	20	0				10	10
imago	topical	ethanol	FR 5	25	30	40	50	30				40	10
imago	topical	ethanol	FR 5	50	31	50	40	54.54				48.18	7.4389
imago	topical	ethanol	FR 6	2.5	30	20	0	10				10	10
imago	topical	ethanol	FR 6	25	29	20	22.22	30				24.0733	5.2513
imago	topical	ethanol	FR 6	50	31	30	40	45.45				38.4833	7.83587
imago	topical	ethanol	FR 7	2.5	30	0	0	0				0	0
imago	topical	ethanol	FR 7	25	29	0	10	11.11				7.03667	6.11915
imago	topical	ethanol	FR 7	50	30	30	40	20				30	10

## Sheet: mean value
		larvae				imagines
		topicall aplication		injection	food	topicall aplication
	solvent	Acetone	Ethanol	DMSO	Ethanol	Ethanol
	control	0.00±0.00	0.00±0.00	0.00±0.00	0.00±0.00	0.00±0.00
	Crude extract
	2.5 µg/insect	0.00±0.00	NT	6.67±5.77	NT	48.18±7.44
	10 µg/insect	0.00±0.00	NT	NT	NT	NT
	25 µg/insect	NT	0.00±0.00	15.56±5.09	NT	64.54±5.06
	50 µg/insect	NT	9.70±0.53	33.06±11.50	NT	83.33±5.77
	100 µg/insect	NT	30.76±8.09	NT	NT	NT
	250 µg/insect	12.47±6.53	NT	NT	NT	NT
	0.5 mg/g of food	NT	NT	NT	0.00±0.00	NT
	1 mg/g of food	NT	NT	NT	0.00±0.00	NT
	FR1
	2.5 µg/insect	0.00±0.00	NT	7.04±6.12	NT	0.00±0.00
	10 µg/insect	0.00±0.00	NT	NT	NT	NT
	25 µg/insect	NT	18.28±1.67	10.37±0.64	NT	0.00±0.00
	50 µg/insect	NT	20.74±1.28	23.33±5.77	NT	0.00±0.00
	100 µg/insect	NT	23.33±7.77	NT	NT	NT
	250 µg/insect	15.83±8.04	NT	NT	NT	NT
	0.5 mg/g of food	NT	NT	NT	0.00±0.00	NT
	1 mg/g of food	NT	NT	NT	0.00±0.00	NT
	FR2
	2.5 µg/insect	0.00±0.00	NT	7.04±6.12	NT	0.00±0.00
	10 µg/insect	0.00±0.00	NT	NT	NT	NT
	25 µg/insect	NT	0.00±0.00	9.39±9.11	NT	15.00±7.07
	50 µg/insect	NT	0.00±0.00	20.00±10.00	NT	72.22±6.94
	100 µg/insect	NT	0.00±0.00	NT	NT	NT
	250 µg/insect	0.00±0.00	NT	NT	NT	NT
	0.5 mg/g of food	NT	NT	NT	0.00±0.00	NT
	1 mg/g of food	NT	NT	NT	9.70±0.53	NT
	FR3
	2.5 µg/insect	0.00±0.00	NT	20.37±9.45	NT	13.33±5.77
	10 µg/insect	0.00±0.00	NT	NT	NT	NT
	25 µg/insect	NT	9.39±0.53	45.15±5.01	NT	50.00±14.14
	50 µg/insect	NT	22.34±5.34	66.67±15.28	NT	79.63±9.45
	100 µg/insect	NT	51.82±7.44	NT	NT	NT
	250 µg/insect	0.00±0.00	NT	NT	NT	NT
	0.5 mg/g of food	NT	NT	NT	0.00±0.00	NT
	1 mg/g of food	NT	NT	NT	0.00±0.00	NT
	FR4
	2.5 µg/insect	0.00±0.00	NT	0.00±0.00	NT	0.00±0.00
	10 µg/insect	0.00±0.00	NT	NT	NT	NT
	25 µg/insect	NT	0.00±0.00	0.00±0.00	NT	0.00±0.00
	50 µg/insect	NT	0.00±0.00	0.00±0.00	NT	9.70±0.53
	100 µg/insect	NT	0.00±0.00	NT	NT	NT
	250 µg/insect	0.00±0.00	NT	NT	NT	NT
	0.5 mg/g of food	NT	NT	NT	0.00±0.00	NT
	1 mg/g of food	NT	NT	NT	0.00±0.00	NT
	FR5
	2.5 µg/insect	11.11±9.62	NT	0.00±0.00	NT	10.00±10.00
	10 µg/insect	16.20±7.65	NT	NT	NT	NT
	25 µg/insect	NT	0.00±0.00	0.00±0.00	NT	40.00±10.00
	50 µg/insect	NT	0.00±0.00	0.00±0.00	NT	48.18±7.44
	100 µg/insect	NT	12.73±4.72	NT	NT	NT
	250 µg/insect	20.83±7.22	NT	NT	NT	NT
	0.5 mg/g of food	NT	NT	NT	0.00±0.00	NT
	1 mg/g of food	NT	NT	NT	0.00±0.00	NT
	FR6
	2.5 µg/insect	0.00±0.00	NT	6.67±5.77	NT	10.00±10.00
	10 µg/insect	13.62±3.37	NT	NT	NT	NT
	25 µg/insect	NT	0.00±0.00	30.81±20.57	NT	24.07±5.25
	50 µg/insect	NT	8.09±7.33	17.50±4.33	NT	38.48±7.84
	100 µg/insect	NT	12.73±4.72	NT	NT	NT
	250 µg/insect	12.59±3.57	NT	NT	NT	NT
	0.5 mg/g of food	NT	NT	NT	0.00±0.00	NT
	1 mg/g of food	NT	NT	NT	10.00±0.00	NT
	FR7
	2.5 µg/insect	0.00±0.00	NT	7.04±6.12	NT	0.00±0.00
	10 µg/insect	0.00±0.00	NT	NT	NT	NT
	25 µg/insect	NT	0.00±0.00	20.00±17.32	NT	7.04±6.12
	50 µg/insect	NT	0.00±0.00	28.09±19.19	NT	30.00±10.00
	100 µg/insect	NT	0.00±0.00	NT	NT	NT
	250 µg/insect	12.78±6.31	NT	NT	NT	NT
	0.5 mg/g of food	NT	NT	NT	0.00±0.00	NT
	1 mg/g of food	NT	NT	NT	0.00±0.00	NT

## Sheet: statistica - Dunnett test
	Dunnet test, p value
	larvae				imagines
	topicall aplication		injection	food	topicall aplication
solvent	Acetone	Ethanol	DMSO	Ethanol	Ethanol
	F(24, 50)=10.019 p=0.00000 MS=14.979 df=50.000	F(24, 50)=44.556 p=0.0000 MS=11.435 df=50.000	F(24, 50)=10.001 p=0.00000 MS=80.461 df=50.000	F(16, 34)=958.02 p=0.0000 MS=0.03247 df=34.000	F(24, 50)=35.449 p=0.0000 MS=62.480 df=50.000
Crude extract
2.5 µg/insect	1	NT	0.997559	NT	9.60425e-06
10 µg/insect	1	NT	NT	NT	NT
25 µg/insect	NT	1	0.366746	NT	5.26087e-06
50 µg/insect	NT	0.0159399	0.000787003	NT	5.26046e-06
100 µg/insect	NT	5.26046e-06	NT	NT	NT
250 µg/insect	0.0045523	NT	NT	NT	NT
0.5 mg/g of food	NT	NT	NT	1	NT
1 mg/g of food	NT	NT	NT	1	NT
FR1
2.5 µg/insect	1	NT	0.995352	NT	0.848831
10 µg/insect	1	NT	NT	NT	NT
25 µg/insect	NT	5.74966e-06	0.864209	NT	0.848831
50 µg/insect	NT	5.27894e-06	0.0379307	NT	0.848831
100 µg/insect	NT	5.26105e-06	NT	NT	NT
250 µg/insect	0.000157054	NT	NT	NT	NT
0.5 mg/g of food	NT	NT	NT	1	NT
1 mg/g of food	NT	NT	NT	1	NT
FR2
2.5 µg/insect	1	NT	0.995352	NT	0.848831
10 µg/insect	1	NT	NT	NT	NT
25 µg/insect	NT	1	0.929603	NT	0.999999
50 µg/insect	NT	1	0.112466	NT	5.26047e-06
100 µg/insect	NT	1	NT	NT	NT
250 µg/insect	1	NT	NT	NT	NT
0.5 mg/g of food	NT	NT	NT	1	NT
1 mg/g of food	NT	NT	NT	9.31754e-06	NT
FR3
2.5 µg/insect	1	NT	0.100464	NT	0.999997
10 µg/insect	1	NT	NT	NT	NT
25 µg/insect	NT	0.0215084	7.84372e-06	NT	0.00216094
50 µg/insect	NT	5.26263e-06	5.26052e-06	NT	5.26046e-06
100 µg/insect	NT	5.26046e-06	NT	NT	NT
250 µg/insect	1	NT	NT	NT	NT
0.5 mg/g of food	NT	NT	NT	1	NT
1 mg/g of food	NT	NT	NT	1	NT
FR4
2.5 µg/insect	1	NT	1	NT	0.848831
10 µg/insect	1	NT	NT	NT	NT
25 µg/insect	NT	1	1	NT	0.848831
50 µg/insect	NT	1	1	NT	1
100 µg/insect	NT	1	NT	NT	NT
250 µg/insect	1	NT	NT	NT	NT
0.5 mg/g of food	NT	NT	NT	1	NT
1 mg/g of food	NT	NT	NT	1	NT
FR5
2.5 µg/insect	0.0157245	NT	1	NT	1
10 µg/insect	0.000107785	NT	NT	NT	NT
25 µg/insect	NT	1	1	NT	0.000359869
50 µg/insect	NT	1	1	NT	9.60425e-06
100 µg/insect	NT	0.000578189	NT	NT	NT
250 µg/insect	5.80286e-06	NT	NT	NT	NT
0.5 mg/g of food	NT	NT	NT	1	NT
1 mg/g of food	NT	NT	NT	1	NT
FR6
2.5 µg/insect	1	NT	0.997559	NT	1
10 µg/insect	0.00149295	NT	NT	NT	NT
25 µg/insect	NT	1	0.00206979	NT	0.275575
50 µg/insect	NT	0.0710199	0.22793	NT	0.000768974
100 µg/insect	NT	0.000578189	NT	NT	NT
250 µg/insect	0.00406249	NT	NT	NT	NT
0.5 mg/g of food	NT	NT	NT	1	NT
1 mg/g of food	NT	NT	NT	9.31754e-06	NT
FR7
2.5 µg/insect	1	NT	0.995352	NT	0.848831
10 µg/insect	1	NT	NT	NT	NT
25 µg/insect	NT	1	0.112466	NT	1
50 µg/insect	NT	1	0.00633158	NT	0.0359976
100 µg/insect	NT	1	NT	NT	NT
250 µg/insect	0.00341034	NT	NT	NT	NT
0.5 mg/g of food	NT	NT	NT	1	NT
1 mg/g of food	NT	NT	NT	1	NT

## Sheet: Deleys in puparium - row data
		concentration of FR3 in food	delay in pupation																														Mean	SD
		0.5 mg/g of food	3	3	4	2	1	3	3	4	5	3	3	5	2	0	1	2	3	5	4	2	0	2	4	3	2	1	1	4	2	3	2.66667	1.3499
		1 mg/g of food	5	7	4	0	4	5	7	6	3	4	6	5	6	5	3	0	3	5	11	2	4	6	5	4	8	5	3	5	6	5	4.73333	2.12754
