# Supplementary material for: Octanoic Acid—An Insecticidal Metabolite of Conidiobolus coronatus (Entomopthorales) That Affects Two Majors Antifungal Protection Systems in Galleria mellonella (Lepidoptera): Cuticular Lipids and Hemocytes
Source: Int J Mol Sci. 2022 May 6;23(9):5204. doi: 10.3390/ijms23095204 (PMC9101785; doi:10.3390/ijms23095204)
Supplement: Supplementary file 1 [file ijms-23-05204-s001.zip › S2_Table.xlsx]

## Sheet: raw data
				Number of larvae			Number of larvave surviving topical application			Percent of larvae survivng the topical application			Mean	SD	Number of puparium			Percent of puparium			Mean	SD	Numbers of imago			Percent of imago			Mean	SD
	G. mellonella	C1		25	20	20	24	19	19	96	95	95	95.3333	0.471405	20	18	19	80	90	95	88.3333	6.2361	11	8	13	44	40	65	49.6667	10.9646
		C2		25	20	20	23	20	19	92	100	95	95.6667	3.29983	21	19	19	84	95	95	91.3333	5.18545	11	11	7	44	55	35	44.6667	8.17856
		after octanoic acid application	50 µg	20	20	20	17	20	19	85	100	95	93.3333	6.2361	17	13	19	85	65	95	81.6667	12.4722	5	4	7	25	20	35	26.6667	6.2361
			100 µg	20	20	20	0	11	6	0	55	30	28.3333	22.4846	0	9	3	0	45	15	20	18.7083	0	5	2	0	25	10	11.6667	10.274

## Sheet: Mean time to pupation 
		Numebr of tested larvae	C1			C2			octanoic acid
									50 µg			100 µg
			day of pupation
			I	II	III	I	II	III	I	II	III	I	II	III
		1	4	3	3	6	3	3	1	4	4		1	4
		2	5	3	3	6	3	3	2	4	4		4	5
		3	5	3	3	6	3	3	4	4	5		4	5
		4	5	4	3	6	3	3	4	4	5		4
		5	5	4	3	6	3	3	4	4	5		4
		6	5	4	3	6	3	3	4	4	7		5
		7	6	4	3	6	3	4	4	5	7		5
		8	6	4	3	6	3	4	4	5	7		7
		9	6	4	3	6	3	4	4	5	7		7
		10	6	4	4	6	3	4	4	5	7
		11	6	4	4	6	3	4	5	5	7
		12	7	4	4	6	3	6	5	5	7
		13	7	4	4	6	4	6	5	5	7
		14	7	6	4	6	4	6	7		7
		15	8	8	4	7	4	6	7		7
		16	8	8	4	7	4	6	7		7
		17	8	8	4	7	4	6	7		7
		18	10	8	6	8	4	6			7
		19	10		6	8	6	6			7
		20	10			9
		21
		22
		23
		Mean from each repeat	6.7	4.83	3.74	6.5	3.47368	4.52632	4.58824	4.53846	6.36842	0	4.55556	4.66667
		mean	5.09			4.83333			5.16504			3.07407
		SD	1.22232			1.25442			0.851162			2.17417

## Sheet: Mean time to emergence 
		Numebr of tested larvae	C1			C2			octanoic acid
									50 µg			100 µg
			day of emergency
			I	II	III	I	II	III	I	II	III	I	II	III
		1	13	12	12	13	11	11	16	16	16		16	16
		2	13	13	13	13	12	12	16	16	16		16	16
		3	13	13	13	14	12	12	16	16	16		16
		4	15	13	13	14	12	12	16	16	16		16
		5	16	14	13	15	12	15	16		16		16
		6	16	15	13	15	12	15			16
		7	16	17	13	16	12	20			16
		8	19	17	14	16	12
		9	19		14	17	12
		10	21		15	21	12
		11	21		20	21	15
		12			20
		13			20
		14
		15
		16
		17
		18
		19
		20
		21
		22
		23
		Mean from each repeat	16.5455	14.25	14.8462	15.9091	12.1818	13.8571	16	16	16	0	16	16
		mean	15.2139			13.9827			16			10.6667
		SD	0.972519			1.52424			0			7.54247

## Sheet: statistical analysis
			surviving larvae	F(3, 8)=15.909, p=0.00098
				Test HSD Tukeya; MS = 208.33, df = 8.0000
					50 µg of octanoic acid	100 µg of octanoic acid	C1	C2
				50 µg of octanoic acid		0.00265591	0.998177	0.99707
				100 µg of octanoic acid	0.00265591		0.00221481	0.00215088
				C1	0.998177	0.00221481		0.999992
				C2	0.99707	0.00215088	0.999992
			time to pupation	F(3, 8)=0.91657, p=0.47522
				Test HSD Tukeya; MS = 3.1947, df = 8.0000
					50 µg of octanoic acid	100 µg of octanoic acid	C1	C2
				50 µg of octanoic acid		0.515449	0.99995	0.995583
				100 µg of octanoic acid	0.515449		0.543111	0.640658
				C1	0.99995	0.543111		0.997961
				C2	0.995583	0.640658	0.997961
			puparium	F(3, 8)=15.995, p=0.00097
				Test HSD Tukeya;MS = 214.25, df = 8.0000
					50 µg of octanoic acid	100 µg of octanoic acid	C1	C2
				50 µg of octanoic acid		0.00394421	0.941838	0.848748
				100 µg of octanoic acid	0.00394421		0.00214151	0.00166067
				C1	0.941838	0.00214151		0.994061
				C2	0.848748	0.00166067	0.994061
			time to emergency	F(3, 8)=0.73496, p=0.55990
				Test HSD Tukeya;MS = 22.559, df = 8.0000
					50 µg of octanoic acid	100 µg of octanoic acid	C1	C2
				50 µg of octanoic acid		0.546432	0.996858	0.951913
				100 µg of octanoic acid	0.546432		0.65912	0.827298
				C1	0.996858	0.65912		0.988165
				C2	0.951913	0.827298	0.988165
			adults	F(3, 8)=7.3110, p=0.01113
				Test HSD Tukeya; MS = 124.33, df = 8.0000
					50 µg of octanoic acid	100 µg of octanoic acid	C1	C2
				50 µg of octanoic acid		0.407291	0.129709	0.272134
				100 µg of octanoic acid	0.407291		0.0133356	0.0278575
				C1	0.129709	0.0133356		0.944249
				C2	0.272134	0.0278575	0.944249
