# Supplementary material for: Octanoic Acid—An Insecticidal Metabolite of Conidiobolus coronatus (Entomopthorales) That Affects Two Majors Antifungal Protection Systems in Galleria mellonella (Lepidoptera): Cuticular Lipids and Hemocytes
Source: Int J Mol Sci. 2022 May 6;23(9):5204. doi: 10.3390/ijms23095204 (PMC9101785; doi:10.3390/ijms23095204)
Supplement: Supplementary file 1 [file ijms-23-05204-s001.zip › S3_Table.xlsx]

## Sheet: raw data
				LD50 [μg/mg]			LD100 [μg/mg]
				24 h	48 h		24 h	48 h
			larvae	12.3812	11.6169		33.8847	23.0894
				9.74558	11.797		30.2565	20.5855
				12.2355	9.45635		36.5284	26.3658
			imagines	12.236	9.456		18.48	13.52
				9.74	11.8		18.998	12.35
				12.235	9.45		17.5	16.68

## Sheet: statistica
			Test HSD Tukeya; MS = 3.9646, df = 16.000
				F(7, 16)=50.552, p=.00000
		The p value
			larva 24 h LD50	larva 48 h LD50	larva 24 h LD100	larva 48 h LD100	imago 24 h LD50	imago 48 h LD50	imago 24 h LD100	imago 48 h LD100
		larva 24 h LD50		0.999981	0.000174541	0.000197994	1	0.993645	0.0115905	0.699823
		larva 48 h LD50	0.999981		0.000174541	0.000186806	0.999991	0.999774	0.0064274	0.519719
		larva 24 h LD100	0.000174541	0.000174541		0.000378177	0.000174541	0.000174541	0.000174772	0.000174541
		larva 48 h LD100	0.000197994	0.000186806	0.000378177		0.000196513	0.000179226	0.0991149	0.000887
		imago 24 h LD50	1	0.999991	0.000174541	0.000196513		0.995077	0.0109174	0.68189
		imago 48 h LD50	0.993645	0.999774	0.000174541	0.000179226	0.995077		0.00279266	0.291833
		imago 24 h LD100	0.0115905	0.006427	0.000174772	0.0991149	0.0109174	0.00279266		0.243881
		imago 48 h LD100	0.69982	0.519719	0.000174541	0.000887	0.68189	0.291833	0.243881
