# Supplementary material for: Octanoic Acid—An Insecticidal Metabolite of Conidiobolus coronatus (Entomopthorales) That Affects Two Majors Antifungal Protection Systems in Galleria mellonella (Lepidoptera): Cuticular Lipids and Hemocytes
Source: Int J Mol Sci. 2022 May 6;23(9):5204. doi: 10.3390/ijms23095204 (PMC9101785; doi:10.3390/ijms23095204)
Supplement: Supplementary file 1 [file ijms-23-05204-s001.zip › S4_Table.xlsx]

## Sheet: raw data
		larvae												imagines
	FFA	C1			C2			Octanoic acid						C1			C2			Octanoic acid
								LD50			LD100									LD50			LD100
	C6:0	0.188092	0.172262	0.183346	0.498936	0.380382	0.412181	0.57091	0.533326	0.747891	1.10701	1.94977	0.402625	0.287748	0.315127	0.353248	0.120936	0.0405926	0.137339	0.0795159	0.0151937	0.143369	0.370475	0.480374	0.24106
	C8:0	0.210408	0.219147	0.175149	0.67341	0.706092	0.829687	179.413	200.187	159.06	38.1804	36.3457	11.1751	0.521957	0.546092	0.581493	0.937478	0.441021	0.649972	6.87162	7.46507	6.31352	6.6126	8.38376	8.35986
	C9:0	0.319032	0.267014	0.282867	0.854979	1.14594	1.21523	2.59107	0.282012	3.65206	2.73637	2.98381	1.27865	5.97303	5.74456	6.35127	3.90861	4.12882	4.53132	0.679919	0.588394	0.265489	0.611618	0.835744	0.482468
	C10:1	1.44306	1.37582	1.43231				6.56511	6.9703	3.08218				0.108261	0.106319	0.101137
	C10:0	0.528354	0.529863	0.529887	0.927954	0.876947	0.917429	3.95679	0.938259	1.08171	1.91669	2.12394	1.01438	1.30441	1.23064	1.44495	8.85986	8.27137	10.7439	0.378819	0.398084	0.310234	1.18143	1.6246	1.95297
	C11:0							95.4816	108.604	86.5029				29.2691	28.4626	31.2918	57.1005	56.9743	67.9821	25.7436	25.1592	21.7559	26.4511	30.7763	32.8569
	C12:0	1.68458	1.8006	1.82206	16.8928	15.9152	16.3042	4.28038	0.631856	3.50044	64.5498	58.2634	18.275	2.17637	2.16696	2.30093	4.4064	4.21167	5.27221	1.59748	1.4555	1.34702	4.86957	5.60119	6.36987
	C13:0													0.445145	0.474183	0.597013	0.666398	1.61809	1.40996	1.29905	1.20484	0.79764	0.549741	0.553044	0.847365
	C14:1	1.13975	1.14762	0.961896	3.38611	1.4776	3.04215	128.334	139.687	121.055				0.593745	0.457741	0.702172
	C14:0	7.94803	7.64632	7.84916	58.4667	49.8531	56.0776	26.4039	36.2923	28.7148	41.0934	38.6898	13.2514	5.26823	5.45903	6.36932	31.0419	22.6277	23.4258	8.61862	7.39658	7.37627	12.3796	14.3976	15.0031
	C15:0	1.5497	1.5903	1.72133	23.2263	16.3874	24.1844				9.7896	5.78299	3.20072	0.750412	0.579123	0.835005	1.22263	1.87214	1.9431	2.33269	2.52483	2.06283	3.1114	2.84812	3.98779
	C16:1	2.90736	3.2832	3.50972	14.453	14.0503	16.1771	18.222	39.6405	41.3562	16.5283	15.5407	3.1553	3.36295	2.49263	3.7753	3.0308	5.08532	4.84759	47.8364	44.5676	32.5011	20.1101	23.0948	34.2564
	C16:0	103.255	94.3052	99.5724	1367.37	965.155	992.334	1031.16	1173.54	1214.75	734.399	685.783	204.954	64.8258	68.6162	71.1229	37.1111	40.724	48.2518	52.2271	61.6621	45.2001	95.8853	101.068	133.665
	C17:1	0.555959	0.512657	0.575627
	C17:0	1.53768	1.54303	1.56701	10.5139	3.62456	5.90953	4.80933	4.7283	19.4947				0.677373	0.529846	0.58342
	C18:3	5.34048	2.44956	2.56474										3.11701	3.24498	5.10007
	C18:2	90.6599	82.1941	81.8468				148.175	131.854	111.663				68.8802	72.3933	91.3778				28.8556	58.1566	19.2089	1.41344	7.0661	14.9931
	C18:1	85.5101	71.6041	60.7267	56.2059	128.718	112.616	74.4104	84.9616	12.8796	104.232	95.1951	21.444	43.3734	28.6664	66.4081	4.20828	8.69081	18.5914	9.65794	16.7661	9.82612	19.1449	30.3045	34.4239
	C18:0	16.5065	14.7145	15.8912										20.8833	20.3458	25.0334	3.51865	5.65058	4.67745	1.37759	1.05374	1.59378	5.04962	9.88084	8.23607
	C20:1													2.38683	2.16429	2.34049
	C20:0													1.21954	1.27696	1.32189
	C24:0													2.46508	2.88587	1.58941
	C26:0													1.66175	1.44246	2.38437
	Sum of FFA	321.284	285.355	281.212	129.456	99.8575	102.502	1724.37	1928.85	1807.54	1014.53	942.658	278.151	259.552	249.601	321.966	156.134	160.336	192.464	190.87	231.37	151.087	206.61	243.594	305.189

## Sheet: ANOVA test
	larvae	larvae										imagines
		C6:0	MS = 0.15424, df = 8.0000									C6:0	MS =0.00555, df = 8.0000
			F(3, 8)=3.3083, p=0.07817										F(3, 8)=11.640, p=0.00274
				C1	C2	octanoic acid LD50	octanoic acid LD100							C1	C2	octanoic acid LD50	octanoic acid LD100
			C1		0.862693	0.554697	0.0637668						C1		0.0288137	0.0183414	0.876889
			C2	0.862693		0.934579	0.188738						C2	0.0288137		0.986392	0.0107054
			octanoic acid LD50	0.554697	0.934579		0.396482						octanoic acid LD50	0.0183414	0.986392		0.00703017
			octanoic acid LD100	0.0637668	0.188738	0.396482							octanoic acid LD100	0.876889	0.0107054	0.00703017
		C8:0	MS = 162.65, df = 8.0000									C8:0	MS =0.35660, df = 8.0000
			F(3, 8)=136.06, p=0.00000										F(3, 8)=127.85, p=0.00000
				C1	C2	octanoic acid LD50	octanoic acid LD100							C1	C2	octanoic acid LD50	octanoic acid LD100
			C1		0.99995	0.000230641	0.0982805						C1		0.993485	0.000231197	0.000230688
			C2	0.99995		0.000230641	0.105648						C2	0.993485		0.00023141	0.000230709
			octanoic acid LD50	0.000230641	0.000230641		0.000230717						octanoic acid LD50	0.000231197	0.00023141		0.319528
			octanoic acid LD100	0.0982805	0.105648	0.000230717							octanoic acid LD100	0.000230688	0.000230709	0.319528
		C9:0	MS =0.96383, df = 8.0000
			F(3, 8)=2.8982, p=0.10171									C9:0	MS =0.06824, df = 8.0000
				C1	C2	octanoic acid LD50	octanoic acid LD100						F(3, 8)=325.34, p=0.00000
			C1		0.766565	0.165016	0.125658							C1	C2	octanoic acid LD50	octanoic acid LD100
			C2	0.766565		0.546021	0.443254						C1		0.000319262	0.000230639	0.000230639
			octanoic acid LD50	0.165016	0.546021		0.997126						C2	0.000319262		0.000230641	0.000230643
			octanoic acid LD100	0.125658	0.443254	0.997126							octanoic acid LD50	0.000230639	0.000230641		0.923239
													octanoic acid LD100	0.000230639	0.000230643	0.923239
		C10:1	MS =0.00033, df = 8.0000
			F(3, 8)=4617.0, p=0.00000									C10:1	MS =0.00000, df = 8.0000
				C1	C2	octanoic acid LD50	octanoic acid LD100						F(3, 8)=2449.5, p=0.00000
			C1		0.000230639	0.000230639	0.000230639							C1	C2	octanoic acid LD50	octanoic acid LD100
			C2	0.000230639		1	1						C1		0.000230639	0.000230639	0.000230639
			octanoic acid LD50	0.000230639	1		1						C2	0.000230639		1	1
			octanoic acid LD100	0.000230639	1	1							octanoic acid LD50	0.000230639	1		1
													octanoic acid LD100	0.000230639	1	1
		C10	MS = 1.2294, df = 8.0000
			F(3, 8)=12.911, p=0.00196									C10:0	MS =0.45803, df = 8.0000
				C1	C2	octanoic acid LD50	octanoic acid LD100						F(3, 8)=111.92, p=0.00000
			C1		0.973958	0.00260403	0.600912							C1	C2	octanoic acid LD50	octanoic acid LD100
			C2	0.973958		0.00415168	0.825476						C1		0.000230726	0.363161	0.963702
			octanoic acid LD50	0.00260403	0.00415168		0.0119658						C2	0.000230726		0.000230646	0.000230803
			octanoic acid LD100	0.600912	0.825476	0.0119658							octanoic acid LD50	0.363161	0.000230646		0.198832
													octanoic acid LD100	0.963702	0.000230803	0.198832
		C11:0	MS =0.72492, df = 8.0000									C11:0	MS = 12.226, df = 8.0000
			F(3, 8)=4.1064, p=0.04889										F(3, 8)=117.91, p=0.00000
				C1	C2	octanoic acid LD50	octanoic acid LD100							C1	C2	octanoic acid LD50	octanoic acid LD100
			C1		1	0.0804866	1						C1		0.000237619	0.296123	0.000511556
			C2	1		0.0804866	1						C2	0.000237619		0.00023137	0.000230639
			octanoic acid LD50	0.0804866	0.0804866		0.0804866						octanoic acid LD50	0.296123	0.00023137		0.00253914
			octanoic acid LD100	1	1	0.0804866							octanoic acid LD100	0.000511556	0.000230639	0.00253914
		C12:0	MS = 188.45, df = 8.0000									C12:0	MS =0.22573, df = 8.0000
			F(3, 8)=28.134, p=0.00013										F(3, 8)=51.075, p=0.00001
				C1	C2	octanoic acid LD50	octanoic acid LD100							C1	C2	octanoic acid LD50	octanoic acid LD100
			C1		0.58633	0.000329284	0.015948						C1		0.00129791	0.28957	0.000299364
			C2	0.58633		0.000607932	0.0967382						C2	0.00129791		0.000366956	0.128113
			octanoic acid LD50	0.000329284	0.000607932		0.00939424						octanoic acid LD50	0.28957	0.000366956		0.000239113
			octanoic acid LD100	0.015948	0.0967382	0.00939424							octanoic acid LD100	0.000299364	0.128113	0.000239113
												C13:0	MS =0.08926, df = 8.0000
		C13:0	MS =0.92287, df = 8.0000										F(3, 8)=4.0899, p=0.04934
			F(3, 8)=6.3907, p=0.01616											C1	C2	octanoic acid LD50	octanoic acid LD100
				C1	C2	octanoic acid LD50	octanoic acid LD100						C1		0.0688652	0.146326	0.931535
			C1		1	0.0298228	1						C2	0.0688652		0.947566	0.158044
			C2	1		0.0298228	1						octanoic acid LD50	0.146326	0.947566		0.320865
			octanoic acid LD50	0.0298228	0.0298228		0.0298228						octanoic acid LD100	0.931535	0.158044	0.320865
			octanoic acid LD100	1	1	0.0298228
		C14:1	MS =0.26145, df = 8.0000									C14:1	MS =0.00375, df = 8.0000
			F(3, 8)=17.829, p=0.00067										F(3, 8)=68.340, p=0.00000
				C1	C2	octanoic acid LD50	octanoic acid LD100							C1	C2	octanoic acid LD50	octanoic acid LD100
			C1		0.024524	0.117931	0.117931						C1		0.000233331	0.000233331	0.000233331
			C2	0.024524		0.00120128	0.00120128						C2	0.000233331		1	1
			octanoic acid LD50	0.117931	0.00120128		1						octanoic acid LD50	0.000233331	1		1
			octanoic acid LD100	0.117931	0.00120128	1							octanoic acid LD100	0.000233331	1	1
		C14:0	MS = 86.496, df = 8.0000									C14:0	MS = 6.0783, df = 8.0000
			F(3, 8)=96.861, p=0.00000										F(3, 8)=39.842, p=0.00004
				C1	C2	octanoic acid LD50	octanoic acid LD100							C1	C2	octanoic acid LD50	octanoic acid LD100
			C1		0.0013507	0.000230648	0.0616525						C1		0.000250139	0.731137	0.0149423
			C2	0.0013507		0.000251745	0.0552605						C2	0.000250139		0.000290413	0.00187634
			octanoic acid LD50	0.000230648	0.000251745		0.000231194						octanoic acid LD50	0.731137	0.000290413		0.0625072
			octanoic acid LD100	0.0616525	0.0552605	0.000231194							octanoic acid LD100	0.0149423	0.00187634	0.0625072
												C15:0	MS =0.14614, df = 8.0000
													F(3, 8)=24.378, p=0.00022
		C15:0	MS = 13.967, df = 8.0000											C1	C2	octanoic acid LD50	octanoic acid LD100
			F(3, 8)=38.233, p=0.00004										C1		0.0604744	0.00433536	0.000347368
				C1	C2	octanoic acid LD50	octanoic acid LD100						C2	0.0604744		0.260636	0.00358783
			C1		0.00107653	0.000263442	0.470083						octanoic acid LD50	0.00433536	0.260636		0.0480242
			C2	0.00107653		0.0650809	0.00523605						octanoic acid LD100	0.000347368	0.00358783	0.0480242
			octanoic acid LD50	0.000263442	0.0650809		0.000400699
			octanoic acid LD100	0.470083	0.00523605	0.000400699						C16:1	MS = 30.634, df = 8.0000
													F(3, 8)=33.407, p=0.00007
														C1	C2	octanoic acid LD50	octanoic acid LD100
													C1		0.994414	0.000327532	0.00473621
		C16:1	MS = 55.763, df = 8.0000										C2	0.994414		0.00035382	0.00636739
			F(3, 8)=8.4922, p=0.00722										octanoic acid LD50	0.000327532	0.00035382		0.0331074
				C1	C2	octanoic acid LD50	octanoic acid LD100						octanoic acid LD100	0.00473621	0.00636739	0.0331074
			C1		0.295514	0.00539094	0.535496
			C2	0.295514		0.0683499	0.952723					C16:0	MS = 132.51, df = 8.0000
			octanoic acid LD50	0.00539094	0.0683499		0.0331472						F(3, 8)=20.221, p=0.00043
			octanoic acid LD100	0.535496	0.952723	0.0331472
		C16:0	MS = 36368., df = 8.0000											C1	C2	octanoic acid LD50	octanoic acid LD100
			F(3, 8)=20.467, p=0.00041										C1		0.0904231	0.423832	0.00910873
				C1	C2	octanoic acid LD50	octanoic acid LD100						C2	0.0904231		0.660307	0.000580624
			C1		0.00103248	0.000874656	0.0831256						octanoic acid LD50	0.423832	0.660307		0.00148788
			C2	0.00103248		0.996868	0.0273277						octanoic acid LD100	0.00910873	0.000580624	0.00148788
			octanoic acid LD50	0.000874656	0.996868		0.0207545
			octanoic acid LD100	0.0831256	0.0273277	0.0207545						C17:0	MS =0.00139, df = 8.0000
													F(3, 8)=191.65, p=0.00000
		C17:1	MS =0.00026, df = 8.0000											C1	C2	octanoic acid LD50	octanoic acid LD100
			F(3, 8)=868.31, p=0.00000										C1		0.000230639	0.000230639	0.000230639
				C1	C2	octanoic acid LD50	octanoic acid LD100						C2	0.000230639		1	1
			C1		0.000230639	0.000230639	0.000230639						octanoic acid LD50	0.000230639	1		1
			C2	0.000230639		1	1						octanoic acid LD100	0.000230639	1	1
			octanoic acid LD50	0.000230639	1		1
			octanoic acid LD100	0.000230639	1	1						C18:2	MS = 151.11, df = 8.0000
													F(3, 8)=24.366, p=0.00022
														C1	C2	octanoic acid LD50	octanoic acid LD100
		C17:0	MS = 21.150, df = 8.0000										C1		0.000441007	0.0129081	0.000718234
			F(3, 8)=2.8617, p=0.10420										C2	0.000441007		0.0318368	0.861734
				C1	C2	octanoic acid LD50	octanoic acid LD100						octanoic acid LD50	0.0129081	0.0318368		0.0950007
			C1		0.550877	0.212714	0.974837						octanoic acid LD100	0.000718234	0.861734	0.0950007
			C2	0.550877		0.853818	0.348309
			octanoic acid LD50	0.212714	0.853818		0.120785					C18:1	MS = 123.75, df = 8.0000
			octanoic acid LD100	0.974837	0.348309	0.120785							F(3, 8)=6.7109, p=0.01414
														C1	C2	octanoic acid LD50	octanoic acid LD100
													C1		0.0185364	0.0234605	0.263182
		C18:2	MS = 6.2275, df = 8.0000										C2	0.0185364		0.998002	0.291797
			F(3, 8)=868.09, p=0.00000										octanoic acid LD50	0.0234605	0.998002		0.362002
				C1	C2	octanoic acid LD50	octanoic acid LD100						octanoic acid LD100	0.263182	0.291797	0.362002
			C1		0.000230639	0.000230639	0.000230639
			C2	0.000230639		1	1					C18:3	MS =0.30793, df = 8.0000
			octanoic acid LD50	0.000230639	1		1						F(3, 8)=35.555, p=0.00006
			octanoic acid LD100	0.000230639	1	1								C1	C2	octanoic acid LD50	octanoic acid LD100
													C1		0.000334324	0.000334324	0.000334324
													C2	0.000334324		1	1
		C18:1	MS = 1000.3, df = 8.0000										octanoic acid LD50	0.000334324	1		1
			F(3, 8)=2.2356, p=0.16146										octanoic acid LD100	0.000334324	1	1
				C1	C2	octanoic acid LD50	octanoic acid LD100
			C1		0.738506	0.191169	0.999978					C18:0	MS = 3.4568, df = 8.0000
			C2	0.738506		0.635152	0.759417						F(3, 8)=72.546, p=0.00000
			octanoic acid LD50	0.191169	0.635152		0.201526							C1	C2	octanoic acid LD50	octanoic acid LD100
			octanoic acid LD100	0.999978	0.759417	0.201526							C1		0.000233967	0.000230875	0.000263148
													C2	0.000233967		0.215009	0.248677
													octanoic acid LD50	0.000230875	0.215009		0.0128381
		C18:3	MS =0.66981, df = 8.0000										octanoic acid LD100	0.000263148	0.248677	0.0128381
			F(3, 8)=13.340, p=0.00176
												C20:1	MS =0.00345, df = 8.0000
				C1	C2	octanoic acid LD50	octanoic acid LD100						F(3, 8)=1148.3, p=0.00000
			C1		0.00391984	0.00391984	0.00391984							C1	C2	octanoic acid LD50	octanoic acid LD100
			C2	0.00391984		1	1						C1		0.000230639	0.000230639	0.000230639
			octanoic acid LD50	0.00391984	1		1						C2	0.000230639		1	1
			octanoic acid LD100	0.00391984	1	1							octanoic acid LD50	0.000230639	1		1
													octanoic acid LD100	0.000230639	1	1
		C18:0	MS = 379.09, df = 8.0000									C20:0	MS =0.00066, df = 8.0000
			F(3, 8)=5.8210, p=0.02074										F(3, 8)=1846.8, p=0.00000
														C1	C2	octanoic acid LD50	octanoic acid LD100
				C1	C2	octanoic acid LD50	octanoic acid LD100						C1		0.000230639	0.000230639	0.000230639
			C1		0.760367	0.113144	0.760367						C2	0.000230639		1	1
			C2	0.760367		0.0283589	1						octanoic acid LD50	0.000230639	1		1
			octanoic acid LD50	0.113144	0.0283589		0.0283589						octanoic acid LD100	0.000230639	1	1
			octanoic acid LD100	0.760367	1	0.0283589
												C24:0	MS =0.10936, df = 8.0000
													F(3, 8)=36.705, p=0.00005
														C1	C2	octanoic acid LD50	octanoic acid LD100
		sum	MS = 44040.0, df = 8.0000										C1		0.000321644	0.000321644	0.000321644
			F(3, 8)=39.969, p=0.00004										C2	0.000321644		1	1
													octanoic acid LD50	0.000321644	1		1
				C1	C2	octanoic acid LD50	octanoic acid LD100						octanoic acid LD100	0.000321644	1	1
			C1		0.709636	0.000290215	0.113548
			C2	0.709636		0.000249258	0.0250259					C26:0	MS =0.06073, df = 8.0000
			octanoic acid LD50	0.000290215	0.000249258		0.00124234						F(3, 8)=41.338, p=0.00003
			octanoic acid LD100	0.113548	0.0250259	0.00124234								C1	C2	octanoic acid LD50	octanoic acid LD100
													C1		0.000278962	0.000278962	0.000278962
													C2	0.000278962		1	1
													octanoic acid LD50	0.000278962	1		1
													octanoic acid LD100	0.000278962	1	1
												sum	MS = 1506.2, df = 8.0000
													F(3, 8)=5.0537, p=0.02978
														C1	C2	octanoic acid LD50	octanoic acid LD100
													C1		0.0385914	0.0999975	0.85425
													C2	0.0385914		0.902894	0.118218
													octanoic acid LD50	0.0999975	0.902894		0.294466
													octanoic acid LD100	0.85425	0.118218	0.294466
