# Supplementary material for: Octanoic Acid—An Insecticidal Metabolite of Conidiobolus coronatus (Entomopthorales) That Affects Two Majors Antifungal Protection Systems in Galleria mellonella (Lepidoptera): Cuticular Lipids and Hemocytes
Source: Int J Mol Sci. 2022 May 6;23(9):5204. doi: 10.3390/ijms23095204 (PMC9101785; doi:10.3390/ijms23095204)
Supplement: Supplementary file 1 [file ijms-23-05204-s001.zip › S5_Table.xlsx]

## Sheet: WST
	concentration [µg/µl]	log	% of viable cells
			24 h					48 h
						Mean	SD				Mean	SD
	0.6	-0.221849	7.48503	8.84594	7.8933	8.07476	0.570214	3.82	3.24836	4.39967	3.82268	0.470027
	0.3	-0.522879	7.34894	8.0294	7.34894	7.57576	0.320771	3.721	3.90625	3.53618	3.72114	0.151079
	0.15	-0.823909	7.48503	8.0294	7.8933	7.80258	0.231311	4.174	4.31743	4.02961	4.17368	0.117506
	0.075	-1.12494	9.11813	9.39031	8.43767	8.98204	0.400642	47.368	79.9753	14.7615	47.3683	26.6234
	0.0375	-1.42597	15.7866	13.8813	17.4197	15.6959	1.44596	106.414	91.8174	121.012	106.414	11.9184
	0.01875	-1.727	47.0876	10.479	20.822	26.1296	15.4094	115.851	106.414	125.288	115.851	7.70502
	0.009375	-2.02803	126.429	77.1639	103.702	102.432	20.1324	84.478	82.9359	86.0197	84.4779	1.25899
	0.0046875	-2.32906	116.494	186.037	116.63	139.721	32.7507	85.896	85.6086	86.1842	85.8963	0.235011
	0.00234375	-2.63009	183.832	172.656	158.247	171.578	10.4728	86.04	90.7895	81.2911	86.0402	3.87769
	0.00117187	-2.93112	151.443	156.647	180.022	162.704	12.4287	92.743	88.898	96.5872	92.7427	3.13908
	t-Student's test (between each concentration and control)
	concentration [µg/µl]	p
		24h	48h
	0.6	2.22049e-09	8.5557e-10
	0.3	2.17625e-10	9.09448e-12
	0.15	5.94281e-11	3.39147e-12
	0.075	5.63096e-10	0.0490235
	0.0375	1.29687e-07	0.488991
	0.01875	0.00247085	0.0437051
	0.009375	0.872671	6.35198e-05
	0.0046875	0.161459	1.15533e-07
	0.00234375	0.000640991	0.0070255
	0.00117187	0.00204071	0.0308027
	t-Student's test (between 24 and 48 h)
	concentration [µg/µl]	p
	0.6	0.00124072
	0.3	0.000104428
	0.15	3.85318e-05
	0.075	0.111093
	0.0375	0.000434449
	0.01875	0.00181094
	0.009375	0.276591
	0.0046875	0.0807696
	0.00234375	0.000412118
	0.00117187	0.00151697

## Sheet: LDH
				concentration [µg/µl]	log	% of released LDH
						24 h					48 h
									Mean	SD				Mean	SD
				0.0625	-1.20412	-2.44722	-3.37572	-4.45537	-3.4261	0.820601	-4.59933	-4.56334	-7.94626	-5.70298	1.58631
				0.125	-0.90309	-2.61996	-2.22409	-4.85125	-3.23177	1.15649	-9.28503	10.2999	-3.15979	-0.714971	8.18027
				0.25	-0.60206	74.976	78.263	88.6516	80.6302	5.82858	95.4415	126.392	124.592	115.475	14.1849
				0.5	-0.30103	86.4923	85.5422	85.3119	85.7821	0.510896	60.5806	118.834	135.701	105.038	32.1817
				1	0	73.6372	70.9693	71.3292	71.9786	1.18202	104.439	75.6478	78.6564	86.2476	12.9215
				2	0.30103	76.9885	76.3676	74.2083	75.8548	1.19154	78.167	74.5681	69.5298	74.0883	3.54242
				t-Student's test (between each concentration and control)
				concentration [µg/µl]	p
					24h	48h
				0.0625	5.94301e-09	7.60268e-08
				0.125	2.36173e-08	6.38698e-05
				0.25	0.00930994	0.197739
				0.5	2.4901e-06	0.835617
				1	4.7213e-06	0.206737
				2	8.82426e-06	0.000492862
				t-Student's test (between 24 and 48 h)
				concentration [µg/µl]	p
				0.0625	0.145744
				0.125	0.688798
				0.25	0.0324872
				0.5	0.445143
				1	0.194874
				2	0.540462
