# Supplementary material for: Octanoic Acid—An Insecticidal Metabolite of Conidiobolus coronatus (Entomopthorales) That Affects Two Majors Antifungal Protection Systems in Galleria mellonella (Lepidoptera): Cuticular Lipids and Hemocytes
Source: Int J Mol Sci. 2022 May 6;23(9):5204. doi: 10.3390/ijms23095204 (PMC9101785; doi:10.3390/ijms23095204)
Supplement: Supplementary file 1 [file ijms-23-05204-s001.zip › S6_Table.xlsx]

## Sheet: raw data
					Mean	SD
		Octanoic acid	LD50	17588	17338	798.745
				16259
				18167
			LD100	9773	10117.7	557.43
				9676
				10904
		C2		27363	23801.7	2537.28
				21641
				22401
		C1		14329	15207.3	685.557
				15291
				16002

## Sheet: Anova
		ANOVA, Turkey test (HSD)
		F(3, 8)=32.709, p=.00008
		MS = 2946, df = 8.0000
			LD50	LD100	C2	C1
		LD50		0.00398008	0.00761676	0.469784
		LD100	0.00398008		0.000254128	0.0275913
		C2	0.00761676	0.000254128		0.00142101
		C1	0.469784	0.0275913	0.00142101
