# Supplementary material for: Octanoic Acid—An Insecticidal Metabolite of Conidiobolus coronatus (Entomopthorales) That Affects Two Majors Antifungal Protection Systems in Galleria mellonella (Lepidoptera): Cuticular Lipids and Hemocytes
Source: Int J Mol Sci. 2022 May 6;23(9):5204. doi: 10.3390/ijms23095204 (PMC9101785; doi:10.3390/ijms23095204)
Supplement: Supplementary file 1 [file ijms-23-05204-s001.zip › S7_Table.xlsx]

## Sheet: Raw data
		Concentration	Mean	SD
	C1	0.589525	0.958065	0.743302
		0.289762
		1.99491
	C1 24 h	2.10736	1.55228	0.432965
		1.49857
		1.0509
	C2 48g	0.980086	5.51349	0.867489
		6.38098
		4.646
	Octanoic acid application dose LD50 24	5.79606	6.26776	0.471704
		1.80451
		6.73947
	Octanoic acid application dose LD100 24	20.536	33.4521	0.154102
		33.6062
		33.298
	Octanoic acid application dose LD50 48	-1.14414	1.68053	1.11959
		0.56094
		2.80011
	Octanoic acid application dose LD100 48	9.14713	9.73081	2.22943
		7.33936
		12.7059

## Sheet: ANOVA
			F(6, 10)=129.00, p=.00000
			MS = 2.1636, df = 10.000
			Octanoic acid application dose LD50 48	Octanoic acid application dose LD100 48	Octanoic acid application dose LD50 24	Octanoic acid application dose LD100 24	C1	C2 24	C2 48
		Octanoic acid application dose LD50 48		0.00185711	0.105948	0.000174511	0.997416	1	0.219955
		Octanoic acid application dose LD100 48	0.00185711		0.228122	0.000174511	0.00048633	0.000760003	0.102559
		Octanoic acid application dose LD50 24	0.105948	0.228122		0.000174511	0.0305683	0.0591488	0.998019
		Octanoic acid application dose LD100 24	0.000174511	0.000174511	0.000174511		0.000174511	0.000174511	0.000174511
		C1	0.997416	0.00048633	0.0305683	0.000174511		0.998381	0.0706481
		C2 24 h	1	0.000760003	0.0591488	0.000174511	0.998381		0.135404
		C2 48	0.219955	0.102559	0.998019	0.000174511	0.0706481	0.135404
